# Supplementary material for: Health Status and Nutritional Habits in Maldives Pediatric Population: A Cross-Sectional Study
Source: Int J Environ Res Public Health. 2022 Nov 25;19(23):15728. doi: 10.3390/ijerph192315728 (PMC9740220; doi:10.3390/ijerph192315728)
Supplement: Supplementary file 1 [file ijerph-19-15728-s001.zip]

Archive with 1 entries (1 files):
- ijerph-2026668-supplementary.pdf
